# Supplementary material for: The Response of Different-Levels Public Hospitals to Regional Global Budget with a Floating Payment System: Evidence from China
Source: Int J Environ Res Public Health. 2022 Nov 23;19(23):15507. doi: 10.3390/ijerph192315507 (PMC9740857; doi:10.3390/ijerph192315507)
Supplement: Supplementary file 1 [file ijerph-19-15507-s001.zip]

Archive with 1 entries (1 files):
- ijerph-2023428-supplementary.xlsx
