# Supplementary material for: The Response of Different-Levels Public Hospitals to Regional Global Budget with a Floating Payment System: Evidence from China
Source: Int J Environ Res Public Health. 2022 Nov 23;19(23):15507. doi: 10.3390/ijerph192315507 (PMC9740857; doi:10.3390/ijerph192315507)
Supplement: Supplementary file 1 [file ijerph-19-15507-s001.zip › ijerph-2023428-supplementary.xlsx]

## Sheet: Sheet1
mydate	year	month	panelset	time	Tertiary hospitals			Secondary hospitals			Primary hospital
					PI,the proportion of inpatients	ATI, the average times of inpatients	PNE, the proportion of non-reimbursable expenses	PI,the proportion of inpatients	ATI, the average times of inpatients	PNE, the proportion of non-reimbursable expenses	PI,the proportion of inpatients	ATI, the average times of inpatients	PNE, the proportion of non-reimbursable expenses
2016m7	2016	7	1	1	92.1457	1.01075	14.161	7.49334	1.00115	7.39124	0.360918	1.05	9.50903
2016m8	2016	8	1	2	91.9412	1.01163	13.745	7.61291	1.00109	6.70122	0.445876	1	10.9312
2016m9	2016	9	1	3	92.1838	1.01059	14.103	7.49413	1.00584	8.36749	0.322047	1	5.82576
2016m10	2016	10	1	4	92.3183	1.01076	13.81	7.33684	1.00118	6.89304	0.344857	1	6.82992
2016m11	2016	11	1	5	92.2503	1.00998	14.034	7.60219	1.00229	7.31439	0.147531	1	7.88245
2016m12	2016	12	1	6	91.8691	1.0135	13.491	7.73169	1.00564	6.72026	0.399167	1	5.9124
2017m1	2017	1	1	7	91.8295	1.01117	13.914	7.68658	1.00243	7.49374	0.483901	1	5.18156
2017m2	2017	2	1	8	91.8882	1.00697	12.838	7.63216	1.00412	8.31541	0.479616	1	6.48376
2017m3	2017	3	1	9	92.0308	1.01178	13.273	7.52216	1.00412	7.20211	0.447014	1	4.89768
2017m4	2017	4	1	10	91.8751	1.01029	12.506	7.63144	1.00561	6.80382	0.493449	1	5.40395
2017m5	2017	5	1	11	91.9954	1.01182	13.288	7.56992	1.00217	7.13626	0.434676	1	4.937
2017m6	2017	6	1	12	91.4703	1.01124	13.62	8.11007	1.01618	6.41633	0.419626	1	6.56535
2017m7	2017	7	1	13	92.1643	1.01131	14.044	7.42327	1.00214	7.72671	0.412404	1	6.22248
2017m8	2017	8	1	14	91.6102	1.01288	13.789	7.75029	1.00394	7.65173	0.639513	1	5.81335
2017m9	2017	9	1	15	92.0322	1.0115	13.336	7.41247	1.00218	8.1624	0.555332	1	5.58299
2017m10	2017	10	1	16	91.9551	1.00988	13.586	7.70219	1.00111	8.15634	0.342701	1	7.7578
2017m11	2017	11	1	17	92.3116	1.01165	12.741	7.28331	1.00232	7.46379	0.405097	1	8.69469
2017m12	2017	12	1	18	92.2067	1.01388	13.369	7.29877	1.00469	8.08264	0.494543	1	6.04368
2018m1	2018	1	1	19	91.8928	1.01311	13.186	7.69682	1.00437	7.69645	0.410385	1.02083	9.85488
2018m2	2018	2	1	20	91.6258	1.00784	13.295	7.75056	1.00578	8.51259	0.623608	1.01818	8.43221
2018m3	2018	3	1	21	92.5806	1.01696	13.081	6.93816	1.00625	8.7151	0.481218	1	8.16536
2018m4	2018	4	1	22	92.5498	1.01919	12.799	7.06722	1.00213	8.31929	0.383027	1	8.94659
2018m5	2018	5	1	23	92.6371	1.02278	11.913	6.86491	1.01366	8.07858	0.497972	1	8.69616
2018m6	2018	6	1	24	92.4794	1.02005	11.897	7.06042	1.00645	8.42698	0.460134	1	9.30518
2018m7	2018	7	1	25	92.519	1.01898	12.15	6.89458	1.00312	8.50032	0.586468	1	12.6048
2018m8	2018	8	1	26	92.7334	1.01944	12.95	6.85599	1.01233	7.98256	0.410663	1	9.45626
2018m9	2018	9	1	27	92.4716	1.02015	12.722	6.9879	1.00328	7.92867	0.540458	1	8.78076
2018m10	2018	10	1	28	92.9267	1.02149	12.201	6.57895	1.00348	7.04227	0.494372	1	9.51294
2018m11	2018	11	1	29	92.8226	1.02371	12.057	6.77575	1.00774	6.52961	0.401636	1	9.35865
2018m12	2018	12	1	30	92.0667	1.02548	11.966	7.57095	1.01416	6.9482	0.362319	1	9.76116
